# Supplementary material for: Elephant Endotheliotropic Herpesvirus Impact in the European Asian Elephant (Elephas maximus) Population: Are Hereditability and Zoo-Associated Factors Linked with Mortality?
Source: Animals (Basel). 2021 Sep 27;11(10):2816. doi: 10.3390/ani11102816 (PMC8532781; doi:10.3390/ani11102816)
Supplement: Supplementary file 1 [file animals-11-02816-s001.zip]

Archive with 2 entries (2 files):
- TableS1_sup_mat.xlsx
- TableS2 _ sup_mat.xlsx
