# Supplementary material for: Elephant Endotheliotropic Herpesvirus Impact in the European Asian Elephant (Elephas maximus) Population: Are Hereditability and Zoo-Associated Factors Linked with Mortality?
Source: Animals (Basel). 2021 Sep 27;11(10):2816. doi: 10.3390/ani11102816 (PMC8532781; doi:10.3390/ani11102816)
Supplement: Supplementary file 1 [file animals-11-02816-s001.zip › TableS1_sup_mat.xlsx]

## Sheet: Table_S1
EEHV	Surv	Status	Name	Father	Mother	Sex	Death Date	Birth Date	Status_Age	Birth_Zoo	Actual_Zoo		Table 1 – Study population database, from January 1985 until June 2020
0	0	0	1	F25	M116	F		1985-01-31	424.066	B42	Z1
0	0	2	2	F37	M45	F	1985-02-18	1985-02-18	0	B19	Z24
0	0	2	3	F18	M84	F	1985-03-12	1985-03-11	0.0327869	B22	Z29
0	0	2	4	F32	M77	F	1985-04-12	1985-04-12	0	B25	Z35
1	0	1	5	F23	M22	F	1988-07-21	1985-05-24	37.8361	B10	Z12
0	0	2	6	F9	M10	M	1987-12-01	1985-12-01	23.9344	B23	Z62
0	0	2	7	F12	M17	F	2003-09-21	1986-01-22	211.508	B12	Z14
0	0	2	8	F19	M124	F	1986-03-16	1986-02-18	0.852459	B31	Z42
0	0	2	9	F23	M20	F	1986-05-22	1986-05-22	0	B52	Z70
0	0	2	10	F35	M15	F	1987-04-21	1987-03-28	0.786885	B37	Z48
0	0	0	11	F25	M116	F		1987-05-15	396.721	B42	Z74
0	0	2	12	F18	M84	F	1987-11-21	1987-11-20	0.0327869	B22	Z29
0	0	2	13	F8	M87	F	1987-12-08	1987-12-08	0	B40	Z53
0	0	0	14	F23	M19	F		1989-02-13	375.738	B52	Z44
0	0	2	15	F35	M15	M	1997-09-25	1989-02-28	102.656	B37	Z59
0	0	2	16	F35	M50	M	2000-06-19	1990-03-31	122.393	B37	Z49
0	0	0	17	F30	M124	F		1990-04-05	362.098	B44	Z33
0	0	2	18	F25	M65	F	1990-06-15	1990-06-15	0	B42	Z55
0	0	2	19	F8	M120	F	1990-06-24	1990-06-24	0	B40	Z53
0	0	2	20	F8	M120	F	1990-07-22	1990-07-22	0	B40	Z53
0	0	2	21	F21	M46	M	1990-11-22	1990-11-22	0	B51	Z69
0	0	0	22	F32	M41	F		1990-11-25	354.426	B46	Z15
0	0	0	23	F25	M116	F		1991-01-06	353.049	B42	Z43
0	0	2	24	F12	M38	F	1991-10-28	1991-10-28	0	B12	Z14
0	0	0	25	F26	M36	F		1992-03-01	339.279	B14	Z17
0	0	0	26	F17	M108	F		1992-03-23	338.557	B18	Z45
0	0	2	27	F35	M15	M	2009-10-29	1992-03-27	210.656	B37	Z10
0	0	0	28	F47	M118	M		1992-05-25	336.492	B18	Z10
0	0	2	29	F26	M122	M	1993-07-01	1992-06-01	12.9508	B14	Z16
0	0	0	30	F23	M22	M		1992-06-13	335.869	B10	Z33
0	0	2	31	F38	M114	M	1996-04-01	1992-09-29	41.9672	B34	Z21
0	0	2	32	F32	M86	F	1993-03-04	1993-03-04	0	B46	Z59
0	0	2	33	F8	M27	M	1993-06-21	1993-06-21	0	B40	Z53
0	0	2	34	F11	M105	F	1993-09-09	1993-09-09	0	B9	Z11
0	0	0	35	F35	M50	F		1993-10-01	320.295	B37	Z37
0	0	0	36	F25	M116	M		1993-10-23	319.574	B42	Z6
0	0	2	37	F23	M58	unknown	1993-12-15	1993-12-15	0	B52	Z70
0	0	2	38	F26	M54	M	1994-05-30	1994-05-29	0.0327869	B14	Z16
0	0	0	39	F25	M7	M		1994-08-19	309.738	B42	Z63
0	0	0	40	F26	M36	M		1994-08-23	309.607	B14	Z52
0	0	0	41	F23	M19	M		1994-11-14	306.885	B52	Z37
0	0	2	42	F21	M46	F	1995-01-23	1995-01-23	0	B29	Z39
1	0	1	43	F32	M41	F	1998-07-13	1995-03-01	40.3279	B46	Z59
0	0	2	44	F18	M84	F	2008-09-12	1995-03-02	162.066	B22	Z72
0	0	0	45	F28	M83	M		1995-07-08	299.148	B31	Z62
0	0	2	46	F13	M1	F	2018-12-01	1995-10-26	276.623	B26	Z52
0	0	2	47	F11	M105	F	1997-05-25	1995-12-19	17.1475	B9	Z11
0	0	2	48	F17	M108	M	2001-01-01	1995-12-25	60.1311	B18	Z52
0	0	2	49	F17	M13	M	1996-01-09	1996-01-09	0	B18	Z23
0	0	2	50	F12	M38	M	2006-02-09	1996-03-15	118.623	B12	Z51
0	0	2	51	F35	M30	F	1996-03-17	1996-03-17	0	B3	Z4
0	0	2	52	F5	M85	M	1996-03-29	1996-03-29	0	B40	Z53
0	0	0	53	F25	M116	M		1996-05-24	288.623	B42	Z28
0	0	0	54	F17	M118	F		1996-06-04	288.262	B18	Z45
0	0	0	55	F17	M90	F		1996-07-01	287.377	B18	Z23
0	0	2	56	F35	M30	M	1996-07-01	1996-07-01	0	B3	Z4
0	0	2	57	F13	M70	M	2005-03-25	1996-07-07	104.361	B26	Z47
0	0	2	58	F17	M95	M	1996-10-17	1996-10-17	0	B18	Z23
0	0	2	59	F12	M23	M	1997-06-19	1997-02-17	4	B12	Z14
0	0	0	60	F21	M46	F		1997-05-06	277.246	B4	Z47
0	0	2	61	F25	M7	F	1997-07-21	1997-05-16	2.16393	B42	Z55
1	0	1	62	F23	M19	M	1999-11-20	1997-09-08	26.3279	B52	Z70
0	0	0	63	F26	M122	M		1997-11-09	271.115	B14	Z31
0	0	2	64	F26	M106	M	2017-04-09	1997-12-23	231.049	B14	Z60
0	0	2	65	F11	M105	F	2018-09-07	1997-12-31	247.705	B9	Z11
0	0	2	66	F2	M52	M	1998-01-17	1998-01-17	0	B5	Z7
0	0	0	67	F26	M101	M		1998-02-08	268.131	B14	Z57
0	0	0	68	F32	M55	M		1998-02-13	267.967	B46	Z17
0	0	0	69	F32	M121	M		1998-03-01	267.443	B46	Z47
0	0	0	70	F26	M37	F		1998-03-08	267.213	B14	Z20
0	0	2	71	F11	M42	M	1998-04-25	1998-04-25	0	B9	Z11
0	0	0	72	F35	M50	M		1998-05-04	265.344	B37	Z56
0	0	2	73	F26	M54	M	1998-07-09	1998-07-09	0	B14	Z16
0	0	0	74	F38	M114	F		1998-07-19	262.852	B34	Z31
0	0	2	75	F2	M66	F	1998-07-31	1998-07-31	0	B5	Z7
0	0	0	76	F11	M111	F		1998-08-06	262.262	B48	Z8
0	0	2	77	F8	M85	M	1999-07-26	1998-08-20	11.1475	B40	Z53
0	0	0	78	F11	M75	F		1998-08-27	261.574	B48	Z68
1	0	1	79	F1	M14	M	1999-01-12	1999-01-11	0.0327869	B33	Z45
0	0	0	80	F32	M56	F		1999-04-05	254.328	B1	Z2
0	0	0	81	F26	M36	F		1999-05-02	253.443	B14	Z17
0	0	0	82	F17	M22	F		1999-11-27	246.59	B10	Z56
0	0	2	83	F32	M29	M	2000-01-26	2000-01-26	0	B46	Z59
1	0	1	84	F20	M82	M	2000-12-28	2000-04-05	8.7541	B6	Z6
0	0	2	85	F25	M117	F	2000-05-07	2000-04-09	0.918033	B42	Z55
0	0	0	86	F25	M116	F		2000-05-01	241.475	B42	Z43
1	0	1	87	F23	M19	M	2003-10-15	2000-06-10	40.0656	B52	Z70
0	0	0	88	F11	M42	M		2000-07-18	238.918	B9	Z10
0	0	0	89	F11	M105	M		2000-10-07	236.262	B9	Z9
0	0	0	90	F1	M41	F		2000-11-28	234.557	B46	Z59
1	0	1	91	F12	M38	M	2003-10-06	2001-02-12	31.6721	B12	Z14
0	0	2	92	F13	M35	M	2001-05-18	2001-05-18	0	B26	Z36
0	0	0	93	F13	M1	M		2001-06-16	228	B26	Z2
0	0	0	94	F26	M54	M		2001-07-16	227.016	B14	Z11
0	0	0	95	F2	M52	F		2001-11-02	223.443	B5	Z44
0	0	0	96	F13	M70	F		2001-11-05	223.344	B26	Z9
0	0	2	97	F17	M108	M	2001-11-09	2001-11-09	0	B18	Z23
1	0	1	98	F1	M14	M	2002-12-20	2002-01-20	10.9508	B46	Z59
0	0	2	99	F14	M67	unknown	2002-02-02	2002-02-02	0	B50	Z68
0	0	2	100	F26	M106	M	2017-04-06	2002-03-04	180.721	B14	Z60
0	0	0	101	F24	M112	M		2002-04-05	218.393	B28	Z38
0	0	2	102	F8	M63	F	2002-05-12	2002-05-12	0	B42	Z55
0	0	0	103	F23	M39	F		2002-05-14	217.115	B52	Z70
0	0	2	104	F26	M122	M	2017-04-11	2002-05-27	178.131	B14	Z60
1	0	1	105	F21	M55	M	2005-08-12	2002-06-30	37.3443	B40	Z53
0	0	2	106	F14	M4	unknown	2002-07-01	2002-07-01	0	B50	Z68
0	0	0	107	F25	M116	M		2002-08-18	213.967	B42	Z27
0	0	2	108	F26	M37	M	2017-04-07	2002-09-05	174.689	B14	Z60
0	0	0	109	F10	M72	F		2003-02-02	208.459	B19	Z24
0	0	0	110	F10	M53	F		2003-03-20	206.951	B19	Z10
0	0	0	111	F1	M29	F		2003-05-13	205.18	B46	Z59
0	0	0	112	F17	M118	F		2003-05-14	205.148	B18	Z23
0	0	2	113	F17	M64	M	2003-06-22	2003-06-22	0	B18	Z23
0	0	0	114	F1	M119	F		2003-07-26	202.754	B46	Z15
0	0	2	115	F16	M92	M	2003-08-17	2003-08-17	0	B53	Z73
0	0	0	116	F1	M41	M		2004-02-21	195.869	B46	Z20
0	0	2	117	F11	M105	M	2004-03-05	2004-03-05	0	B9	Z11
0	0	0	118	F42	M98	F		2004-03-07	195.377	B9	Z11
1	0	1	119	F14	M51	F	2006-12-17	2004-03-16	32.9836	B50	Z68
0	0	2	120	F14	M28	M	2004-07-01	2004-07-01	0	B49	Z66
0	0	2	121	F14	M9	M	2017-04-02	2004-09-25	149.902	B50	Z60
0	0	2	122	F11	M42	M	2017-10-30	2004-10-10	156.328	B9	Z26
0	0	0	123	F38	M114	M		2004-10-17	188.033	B34	Z65
0	0	0	124	F17	M108	M		2004-11-26	186.721	B18	Z70
0	0	2	125	F15	M81	F	2005-01-25	2005-01-25	0	B32	Z44
0	0	0	126	F2	M80	M		2005-02-14	184.098	B5	Z32
0	0	0	127	F2	M25	F		2005-04-03	182.525	B5	Z58
0	0	0	128	F21	M55	F		2005-04-11	182.262	B40	Z50
0	0	0	129	F23	M19	F		2005-05-03	181.541	B52	Z70
0	0	0	130	F2	M52	M		2005-05-08	181.377	B5	Z58
1	0	1	131	F21	M121	M	2005-05-28	2005-05-28	0	B40	Z53
0	0	0	132	F26	M36	M		2005-06-06	180.426	B14	Z5
1	0	1	133	F44	M82	F	2011-04-05	2005-06-15	69.5082	B6	Z6
0	0	2	134	F21	M109	F	2005-07-12	2005-07-12	0	B40	Z53
0	0	0	135	F23	M39	M		2005-07-24	178.852	B52	Z59
0	0	0	136	F1	M107	F		2005-08-02	178.557	B2	Z3
0	0	0	137	F30	M76	M		2005-08-07	178.393	B14	Z5
0	0	0	138	F10	M53	M		2005-10-28	175.705	B19	Z25
0	0	0	139	F14	M61	M		2005-12-11	174.262	B21	Z22
0	0	2	140	F13	M70	M	2006-01-31	2006-01-21	0.327869	B26	Z36
0	0	2	141	F13	M35	F	2006-02-10	2006-01-24	0.557377	B26	Z36
0	0	0	142	F13	M1	F		2006-01-27	172.721	B26	Z36
0	0	0	143	F25	M63	F		2006-03-11	171.311	B42	Z55
0	0	0	144	F12	M38	M		2006-03-20	171.016	B12	Z36
0	0	0	145	F30	M54	F		2006-03-30	170.689	B11	Z13
0	0	2	146	F30	M101	M	2017-04-15	2006-05-23	130.492	B14	Z60
0	0	0	147	F25	M116	M		2006-07-22	166.951	B42	Z22
1	0	1	148	F42	M105	M	2009-07-23	2006-11-12	32.2623	B9	Z11
1	0	1	149	F14	M51	F	2009-05-17	2007-01-19	27.8361	B50	Z68
0	0	2	150	F33	M40	M	2007-04-03	2007-04-03	0	B1	Z2
0	0	0	151	F17	M64	F		2007-04-11	158.328	B18	Z23
0	0	0	152	F48	M110	M		2007-04-16	158.164	B11	Z68
0	0	0	153	F1	M14	F		2007-05-07	157.475	B13	Z15
0	0	0	154	F8	M106	F		2007-05-09	157.41	B11	Z14
0	0	0	155	F30	M36	F		2007-08-08	154.426	B14	Z17
0	0	2	156	F15	M81	M	2007-10-07	2007-10-07	0	B32	Z44
0	0	2	157	F1	M41	F	2007-12-28	2007-12-28	0	B46	Z59
0	0	0	158	F7	M71	M		2007-12-30	149.705	B47	Z18
1	0	1	159	F14	M9	M	2009-05-03	2008-01-17	15.4754	B50	Z68
0	0	0	160	F1	M119	M		2008-02-17	148.098	B13	Z71
0	0	0	161	F30	M37	M		2008-02-25	147.836	B14	Z41
0	0	2	162	F30	M101	unknown	2008-03-07	2008-03-07	0	B14	Z16
0	0	2	163	F8	M97	M	2008-03-11	2008-03-11	0	B11	Z13
1	0	1	164	F11	M78	F	2015-11-29	2008-05-04	90.6557	B27	Z37
0	0	0	165	F10	M53	M		2008-05-06	145.508	B19	Z61
0	0	0	166	F16	M92	M		2008-07-19	143.082	B16	Z50
0	0	0	167	F30	M76	M		2008-09-04	141.541	B14	Z41
0	0	0	168	F17	M118	M		2008-11-21	138.984	B18	Z61
0	0	0	169	F2	M52	F		2008-12-13	138.262	B5	Z7
0	0	2	170	F27	M107	M	2009-01-11	2009-01-10	0.0327869	B2	Z3
0	0	2	171	F1	M29	F	2013-12-17	2009-02-10	58.0656	B46	Z54
1	0	1	172	F44	M82	F	2011-05-27	2009-03-15	26.3279	B6	Z6
0	0	0	173	F28	M83	F		2009-04-22	134	B31	Z42
0	0	2	174	F11	M50	M	2009-05-11	2009-05-11	0	B27	Z37
0	0	0	175	F1	M55	F		2009-05-17	133.18	B3	Z50
0	0	0	176	F30	M68	M		2009-05-23	132.984	B14	Z17
0	0	0	177	F17	M108	F		2009-07-03	131.639	B18	Z38
0	0	0	178	F14	M51	F		2009-07-23	130.984	B50	Z68
0	0	0	179	F8	M8	M		2009-07-27	130.852	B11	Z25
1	0	1	180	F14	M79	M	2011-04-13	2009-08-06	20.1639	B48	Z64
0	0	2	181	F2	M80	F	2009-08-26	2009-08-26	0	B5	Z7
0	0	0	182	F1	M40	F		2009-11-10	127.377	B1	Z2
0	0	2	183	F11	M78	unknown	2009-11-27	2009-11-27	0	B27	Z37
0	0	2	184	F15	M81	F	2010-06-14	2009-12-21	5.7377	B32	Z44
0	0	2	185	F30	M101	M	2010-02-17	2010-02-17	0	B14	Z16
0	0	0	186	F30	M36	M		2010-03-09	123.475	B14	Z17
0	0	0	187	F2	M25	M		2010-03-15	123.279	B5	Z60
0	0	0	188	F14	M49	M		2010-04-12	122.361	B50	Z30
0	0	0	189	F27	M94	F		2010-05-07	121.541	B19	Z10
0	0	0	190	F27	M32	M		2010-05-11	121.41	B19	Z67
1	0	1	191	F42	M98	M	2013-07-29	2010-07-18	36.2951	B9	Z11
0	0	0	192	F40	M11	F		2010-07-20	119.115	B46	Z59
0	0	0	193	F27	M18	M		2010-07-25	118.951	B19	Z67
0	0	0	194	F27	M72	M		2010-08-06	118.557	B19	Z67
0	0	2	195	F11	M78	unknown	2010-10-27	2010-10-27	0	B27	Z37
0	0	0	196	F27	M53	F		2010-12-09	114.459	B19	Z10
0	0	0	197	F2	M21	F		2010-12-22	114.033	B45	Z58
1	0	1	198	F42	M105	F	2013-07-03	2011-01-22	29.2787	B9	Z11
0	0	0	199	F46	M12	F		2011-02-05	112.557	B20	Z27
0	0	0	200	F30	M37	M		2011-02-06	112.525	B14	Z51
0	0	2	201	F10	M115	M	2011-05-06	2011-03-11	1.83607	B36	Z47
0	0	0	202	F34	M110	M		2011-04-08	110.525	B11	Z13
0	0	0	203	F10	M46	F		2011-04-12	110.393	B36	Z47
0	0	0	204	F15	M103	M		2011-05-06	109.607	B32	Z25
1	0	1	205	F27	M107	F	2015-12-07	2011-06-18	53.541	B2	Z3
0	0	0	206	F30	M76	M		2011-08-08	106.525	B14	Z51
1	1	0	207	F14	M9	M		2011-10-18	104.197	B50	Z30
0	0	2	208	F15	M81	F	2012-01-22	2011-10-28	2.81967	B32	Z44
0	0	2	209	F31	M26	unknown	2012-03-24	2012-03-24	0	B51	Z69
1	0	1	210	F31	M102	F	2012-03-25	2012-03-25	0	B48	Z64
0	0	2	211	F26	M34	M	2012-04-09	2012-04-09	0	B28	Z38
0	0	0	212	F17	M64	M		2012-04-13	98.3607	B18	Z4
0	0	2	213	F26	M91	F	2012-04-20	2012-04-20	0	B18	Z23
0	0	0	214	F2	M80	M		2012-05-08	97.541	B5	Z40
0	0	0	215	F2	M52	F		2012-05-21	97.1148	B5	Z7
0	0	2	216	F30	M36	M	2012-06-11	2012-05-22	0.655738	B14	Z16
1	0	1	217	F3	M35	F	2013-06-24	2012-05-29	12.8197	B39	Z52
0	0	0	218	F8	M97	F		2012-07-25	94.9836	B11	Z13
0	0	0	219	F44	M82	F		2012-08-12	94.3934	B6	Z6
0	0	0	220	F1	M40	M		2012-11-01	91.7377	B1	Z67
1	0	1	221	F42	M99	M	2015-10-27	2012-11-25	34.9508	B9	Z11
0	0	0	222	F27	M32	F		2012-12-24	90	B19	Z10
1	0	1	223	F42	M98	F	2015-09-15	2013-01-21	31.7049	B9	Z11
0	0	0	224	F40	M29	F		2013-02-11	88.3934	B41	Z46
1	0	1	225	F4	M3	F	2018-11-24	2013-02-14	69.1475	B7	Z9
1	0	1	226	F12	M60	M	2014-11-24	2013-02-25	20.8852	B12	Z14
1	0	1	227	F16	M92	M	2016-03-15	2013-03-02	36.3607	B30	Z19
0	0	2	228	F29	M5	unknown	2013-03-05	2013-03-05	0	B8	Z10
0	0	0	229	F27	M53	F		2013-03-13	87.4098	B19	Z10
0	0	0	230	F30	M37	M		2013-07-15	83.3443	B14	Z67
1	1	0	231	F31	M16	M		2013-07-27	82.9508	B24	Z34
0	0	0	232	F25	M62	F		2013-08-02	82.7541	B42	Z55
0	0	0	233	F40	M113	F		2013-08-10	82.4918	B46	Z59
0	0	2	234	F12	M100	F	2013-08-26	2013-08-26	0	B12	Z14
0	0	0	235	F25	M63	F		2013-10-02	80.7541	B42	Z55
1	0	1	236	F14	M49	M	2015-06-04	2013-10-12	19.6721	B50	Z68
0	0	0	237	F27	M94	F		2013-10-27	79.9344	B19	Z10
0	0	0	238	F29	M93	F		2013-11-01	79.7705	B43	Z56
0	0	0	239	F27	M72	M		2013-12-31	77.8033	B19	Z61
1	0	1	240	F10	M115	F	2016-01-23	2014-02-04	23.541	B36	Z47
0	0	0	241	F31	M79	F		2014-03-04	75.7377	B48	Z8
0	0	0	242	F27	M18	F		2014-03-17	75.3115	B19	Z24
1	1	0	243	F11	M78	M		2014-03-19	75.2459	B27	Z37
0	0	0	244	F30	M76	M		2014-05-16	73.3443	B14	Z17
0	0	0	245	F23	M39	F		2014-06-17	72.2951	B52	Z70
0	0	0	246	F42	M119	M		2014-07-17	71.3115	B13	Z15
0	0	0	247	F30	M68	M		2014-07-20	71.2131	B14	Z17
0	0	0	248	F42	M2	M		2014-08-19	70.2295	B13	Z15
0	0	0	249	F14	M9	M		2014-09-16	69.3115	B50	Z4
0	0	0	250	F42	M14	F		2014-09-17	69.2787	B13	Z15
1	1	0	251	F31	M26	F		2014-09-24	69.0492	B51	Z69
0	0	2	252	F1	M89	unknown	2014-10-01	2014-10-01	0	B33	Z45
0	0	2	253	F34	M69	unknown	2014-10-07	2014-10-07	0	B11	Z13
0	0	0	254	F46	M12	F		2014-10-13	68.4262	B20	Z27
0	0	2	255	F34	M73	M	2014-11-08	2014-11-08	0	B11	Z13
0	0	2	256	F1	M24	F	2015-01-07	2015-01-07	0	B33	Z45
0	0	2	257	F26	M34	F	2015-03-31	2015-03-25	0.196721	B28	Z38
0	0	2	258	F11	M74	M	2015-05-21	2015-04-22	0.95082	B38	Z50
0	0	0	259	F27	M32	F		2015-05-20	61.2459	B8	Z10
1	0	1	260	F11	M55	F	2018-05-28	2015-06-16	35.3115	B38	Z50
1	0	1	261	F15	M118	F	2018-06-13	2015-07-13	34.9508	B18	Z23
1	0	1	262	F6	M105	F	2018-10-25	2015-08-20	38.0984	B9	Z11
0	0	0	263	F40	M11	M		2015-08-20	58.2295	B46	Z59
0	0	2	264	F12	M100	M	2015-09-04	2015-09-04	0	B12	Z14
0	0	0	265	F2	M52	M		2016-01-01	53.8361	B5	Z7
1	0	1	266	F15	M48	M	2018-06-06	2016-01-11	28.7541	B18	Z23
0	0	2	267	F15	M108	F	2016-01-28	2016-01-28	0	B28	Z38
0	0	2	268	F15	M108	M	2016-01-28	2016-01-28	0	B28	Z38
0	0	0	269	F8	M97	M		2016-03-15	51.4098	B11	Z13
0	0	0	270	F24	M43	M		2016-04-05	50.7213	B41	Z54
0	0	2	271	F25	M62	F	2016-05-14	2016-05-14	0	B42	Z55
0	0	0	272	F14	M49	F		2016-06-10	48.5574	B50	Z68
0	0	2	273	F29	M8	M	2016-08-01	2016-07-31	0.0327869	B8	Z10
1	1	0	274	F42	M6	F		2016-09-19	45.2459	B13	Z15
0	0	0	275	F2	M104	M		2016-10-07	44.6557	B41	Z54
0	0	0	276	F43	M80	F		2016-10-12	44.4918	B30	Z40
0	0	0	277	F24	M107	F		2016-10-16	44.3607	B2	Z3
1	1	0	278	F6	M99	F		2016-12-16	42.3607	B9	Z11
0	0	0	279	F27	M123	M		2016-12-22	42.1639	B19	Z10
0	0	0	280	F27	M18	F		2016-12-23	42.1311	B19	Z24
1	0	1	281	F6	M98	M	2018-10-25	2017-01-17	21.1803	B9	Z11
0	0	0	282	F49	M21	F		2017-01-18	41.2787	B45	Z58
0	0	0	283	F27	M72	F		2017-01-19	41.2459	B19	Z24
0	0	0	284	F34	M69	M		2017-01-26	41.0164	B11	Z14
0	0	0	285	F39	M31	F		2017-02-25	40.0328	B52	Z70
0	0	0	286	F42	M14	F		2017-03-13	39.5082	B13	Z15
0	0	0	287	F34	M73	M		2017-03-20	39.2787	B11	Z13
0	0	0	288	F43	M25	F		2017-03-21	39.2459	B30	Z40
1	0	1	289	F22	M40	F	2020-04-07	2017-03-25	36.3607	B1	Z2
0	0	0	290	F27	M94	M		2017-05-05	37.7705	B19	Z10
0	0	0	291	F42	M119	M		2017-05-15	37.4426	B13	Z15
0	0	0	292	F12	M60	M		2017-05-17	37.377	B12	Z14
0	0	0	293	F28	M83	M		2017-05-25	37.1148	B31	Z42
0	0	0	294	F34	M110	M		2017-06-08	36.6557	B11	Z13
0	0	2	295	F34	M59	M	2017-06-18	2017-06-12	0.196721	B11	Z13
0	0	0	296	F2	M29	M		2017-07-04	35.8033	B35	Z46
0	0	0	297	F10	M115	M		2017-07-08	35.6721	B36	Z47
0	0	2	298	F15	M91	F	2017-09-09	2017-09-03	0.196721	B18	Z23
0	0	0	299	F29	M53	M		2017-09-19	33.2787	B8	Z10
0	0	0	300	F22	M57	M		2017-09-25	33.082	B1	Z2
0	0	2	301	F41	M16	F	2017-10-03	2017-10-03	0	B24	Z34
0	0	0	302	F4	M3	M		2017-11-08	31.6393	B7	Z9
0	0	2	303	F39	M39	unknown	2017-12-07	2017-12-07	0	B52	Z70
0	0	0	304	F11	M74	F		2017-12-25	30.0984	B38	Z50
0	0	0	305	F11	M47	F		2018-01-13	29.4754	B38	Z50
0	0	0	306	F42	M2	M		2018-02-10	28.5574	B13	Z15
0	0	2	307	F3	M35	M	2018-02-21	2018-02-21	0	B39	Z52
0	0	2	308	F26	M108	unknown	2018-03-15	2018-03-15	0	B28	Z38
0	0	0	309	F36	M37	F		2018-03-27	27.082	B17	Z20
0	0	0	310	F24	M76	M		2018-04-02	26.8852	B15	Z17
0	0	2	311	F11	M55	M	2018-06-26	2018-04-11	2.4918	B38	Z50
0	0	0	312	F15	M96	M		2018-05-05	25.8033	B18	Z23
0	0	0	313	F6	M105	M		2018-05-17	25.4098	B9	Z11
0	0	0	314	F24	M68	M		2018-06-26	24.0984	B15	Z17
0	0	0	315	F15	M64	M		2018-12-24	18.1639	B18	Z23
0	0	2	316	F31	M33	F	2019-01-16	2019-01-12	0.131148	B50	Z68
0	0	2	317	F26	M34	M	2019-09-30	2019-01-25	8.13115	B28	Z38
0	0	0	318	F29	M8	F		2019-02-26	16.0656	B8	Z10
0	0	0	319	F29	M32	F		2019-06-06	12.7869	B8	Z10
0	0	0	320	F45	M88	M		2020-01-11	5.60656	B28	Z38
0	0	0	321	F39	M39	M		2020-02-05	4.78689	B52	Z70
0	0	0	322	F6	M99	F		2020-02-26	4.09836	B9	Z11
0	0	0	323	F43	M80	M		2020-03-08	3.7377	B30	Z40
0	0	0	324	F41	M16	M		2020-03-17	3.44262	B24	Z34
0	0	0	325	F25	M63	M		2020-03-18	3.40984	B42	Z55
0	0	0	326	F2	M104	F		2020-03-27	3.11475	B41	Z54
0	0	2	327	F39	M31	F	2020-04-05	2020-04-05	0	B52	Z70
0	0	0	328	F27	M107	M		2020-05-04	1.86885	B2	Z3
0	0	0	329	F2	M43	F		2020-05-09	1.70492	B41	Z54
0	0	0	330	F8	M97	F		2020-06-18	0.393443	B11	Z13
