# Supplementary material for: Elephant Endotheliotropic Herpesvirus Impact in the European Asian Elephant (Elephas maximus) Population: Are Hereditability and Zoo-Associated Factors Linked with Mortality?
Source: Animals (Basel). 2021 Sep 27;11(10):2816. doi: 10.3390/ani11102816 (PMC8532781; doi:10.3390/ani11102816)
Supplement: Supplementary file 1 [file animals-11-02816-s001.zip › TableS2 _ sup_mat.xlsx]

## Sheet: Sheet1
EEHV Events
Zoo/Father	F42	F6	F1	F32	F44	F20	F11	F14	F23	F12	F16	F22	F15	F27	F10	F3	F21	F4	Total
Z11	5	2																	7
Z59			1	1															2
Z6					2	1													3
Z37							1												1
Z50							1												1
Z64								1											1
Z68								4											4
Z12									1										1
Z70									2										2
Z14										2									2
Z19											1								1
Z2												1							1
Z23													2						2
Z3														1					1
Z47															1				1
Z52																1			1
Z53																	1		1
Z9																		1	1
Total	5	2	1	1	2	1	2	5	3	2	1	1	2	1	1	1	1	1	33
Table S2 - Crosstabulation of the distribution of EEHV-HD fatal events per Father and Zoo, for the captive European Asian elephant
